# Supplementary material for: Meta-analysis of the strength of exploratory suicide prediction models; from clinicians to computers
Source: BJPsych Open. 2021 Jan 7;7(1):e26. doi: 10.1192/bjo.2020.162 (PMC8058929; doi:10.1192/bjo.2020.162)
Supplement: Supplementary file 1 [file S2056472420001623sup001.zip]

Archive with 3 entries (3 files):
- Suppelmentary Table 1. Table of included studies reporting exploratory suicide prediction models.docx
- Supplentary Table 2. Date used in the meta-analysis and ratings of strength of reporting in primary research.xlsx
- Appendix_1._DATA_and_Stregth_of_Reporting.xlsx
