# Supplementary material for: Meta-analysis of the strength of exploratory suicide prediction models; from clinicians to computers
Source: BJPsych Open. 2021 Jan 7;7(1):e26. doi: 10.1192/bjo.2020.162 (PMC8058929; doi:10.1192/bjo.2020.162)
Supplement: Supplementary file 1 [file S2056472420001623sup001.zip › Supplentary Table 2. Date used in the meta-analysis and ratings of strength of reporting in primary research.xlsx]

## Sheet: Sheet3
Study name (year) sample, SPM method	Effect Size			Strength of Reporting								mean length of follow-up (months)	Potential SRF	Included SRF	Diagnosis	Setting
				SRS 1	SRS 2	SRS 3	SRS 4	SRS 5	SRS 6	SRS total	SRS category
	Odds ratio	Lower limit	Upper limit	cohort	matched (sex)	geographic catchment	precollected variables	external mortality data	denominator is persons	tota; quality	Dic. quality
Ahmedani et al. (2017) MV	3.35265	3.09882	3.62726	0	0	0	1	0	1	2	0	/	24	19	mixed	Gen pop/PHC
Allgulander & Fisher (1990) F, MV	2.94981	2.28398	3.80975	1	1	1	1	1	1	6	1	72	23	6	mixed	DSH
Allgulander & Fisher (1990) M, MV	2.17562	1.63306	2.89843	1	1	1	1	1	1	6	1	72	23	3	mixed	DSH
Appleby et al. (1999) CJ	1.97295	0.810161	4.80463	0	1	1	0	1	1	4	1	60	/	/	mixed	post discharge
Bickley et al. (2013) MVES	12.4865	5.36398	29.0665	0	0	1	0	1	1	3	0	0.5	90	7	mixed	post discharge
Blaauw et al. (2005) MV	19.7063	8.87181	43.7724	0	0	1	0	0	1	2	0	/	27	6	mixed	prisoners
Bruer et al. (2018) MV	10.8	6.02182	19.3695	0	0	1	1	0	1	3	0	1	38	8	mixed	inpatient
Buglass & Horton (1974) ES	3.83585	0.459494	32.0217	1	0	1	1	1	1	5	1	12	24	6	mixed	DSH
Buglass & McCulloch (1970) F, ES	2.97436	0.557931	15.8565	1	1	1	1	1	1	6	1	36	34	7	mixed	DSH
Buglass & McCulloch (1970) M, ES	5.12281	1.3248	19.8092	1	1	1	1	1	1	6	1	36	34	3	mixed	DSH
Chang et al. (2020) ES	6.69985	6.4657	6.94248	0	1	1	1	1	1	5	1	/	25	2	mixed	Gen pop/PHC
Choi et al. (2018) ML	3.14247	3.09558	3.19006	1	0	1	1	1	1	5	1	113	39	13	mixed	Gen pop/PHC
Choi et al. (2018) MV	6.78335	5.32736	8.63727	1	0	1	1	1	1	5	1	113	39	/	mixed	Gen pop/PHC
Conlon et al. (2007) CJ	6.08696	1.80531	20.5233	0	1	1	0	1	1	4	1	/	/	/	mixed	SMHC
De Hert et al. (2001) ES	35.65	4.62999	274.498	0	1	0	1	0	1	3	0	137	35	2	schizophrenia	post discharge
Dean et al. (1967) ES	21.8571	6.18774	77.2067	0	1	0	1	0	1	3	0	3	48	26	mixed	inpatient
DelPozo-Banos et al. (2018) ML	8.17981	7.52588	8.89056	0	1	1	1	1	1	5	1	60	15	5	mixed	Gen pop/PHC
Didham et al. (2006) ES	15	5.74136	39.1893	0	1	0	1	1	1	4	1	6	49	4	mixed	Gen pop/PHC
Didham et al. (2006) MV	11.3921	8.53775	15.2008	0	1	0	1	1	1	4	1	6	49	3	mixed	Gen pop/PHC
Dong et al. (2005) MVES	94.7561	5.69186	1577.47	0	1	1	0	1	1	4	1	3	78	5	mixed	inpatient
Drake et al. (1984) MV	32.2143	8.10203	128.086	0	0	0	0	0	1	1	0	100	44	3	schizophrenia	post discharge
Dutta t al. (2011) MV	9.10945	2.96168	28.0186	1	0	1	0	1	1	4	1	160	74	10	schizophrenia	SMHC
Epstein et al. (1973) CJ	297.667	11.1101	7975.2	0	1	0	1	0	1	3	0	94	/	/	mixed	Gen pop/PHC
Farberow & MacKinnon (1974) ES	138.963	8.37636	2305.39	0	0	0	0	0	1	1	0	24	81	11	mixed	post discharge
Farberow et al. (1966) CJ	15.2279	9.40732	24.6498	0	1	0	0	0	1	2	0	3	/	/	mixed	inpatient
Fazel et al. (2019) MV	4.3907	3.6684	5.25522	1	0	1	1	1	1	5	1	12	34	17	mixed	SMHC
Fosse et al. (2017) MV	33.6667	12.529	90.4657	0	1	0	1	1	1	4	1	/	52	3	mixed	post discharge
Funahashi et al. (2000) MV	103.25	30.7838	346.304	0	1	0	0	0	1	2	0	/	47	3	schizophrenia	SMHC
Goldberger et al. (2015) MV	8.64101	8.44556	8.84099	1	0	1	1	1	1	5	1	178	26	10	mixed	post discharge
Goldstein et al. (1991) MV	10.3111	1.12982	94.1029	1	0	0	0	1	1	3	0	84	21	6	affective disorder	post discharge
Gradus et al. (2019) F, ML	30.6923	28.6524	32.8773	0	1	1	1	1	1	5	1	48	2554	19	mixed	Gen pop/PHC
Gradus et al. (2019) M, ML	15.7596	14.9497	16.6134	0	1	1	1	1	1	5	1	48	2554	17	mixed	Gen pop/PHC
Harriss & Hawton (2005) F, MV	12.2319	4.1548	36.0113	1	1	1	1	1	1	6	1	62	27	3	mixed	DSH
Harriss & Hawton (2005) M, MV	4.84951	1.14518	20.5363	1	1	1	1	1	1	6	1	62	27	2	mixed	DSH
Haste et al. (1998) MV	20.8	3.1894	135.649	0	1	0	1	0	1	3	0	/	45	2	mixed	Gen pop/PHC
Hawton et al. (1993) MVES	4.95694	2.25163	10.9127	0	1	0	1	1	1	4	1	/	28	2	mixed	DSH
Holmstrand et al. (2015) ES	4.60732	2.75451	7.70642	1	0	1	1	1	1	5	1	700	7	6	mixed	Gen pop/PHC
Holmstrand et al. (2015) MVES	25.11	11.3168	55.7145	1	1	1	1	1	1	6	1	700	6	2	mixed	Gen pop/PHC
Humber et al. (2013) CJ	7.05313	4.43876	11.2073	0	1	1	1	1	1	5	1	/	/	/	mixed	prisoners
Humber et al. (2013) MVES	14.6082	3.42265	62.3497	0	1	1	1	1	1	5	1	/	25	5	mixed	prisoners
Hung et al. (2015) MV	4.69176	3.07581	7.15668	1	0	1	1	1	1	5	1	45	18	5	mixed	Gen pop/PHC
Hunt et al. (2007) MVES	4.55769	3.05411	6.8015	0	0	1	0	1	1	3	0	3	90	4	mixed	inpatient
Hunt et al. (2009) MVES	3.77801	2.38288	5.98996	0	0	1	0	1	1	3	0	3	90	8	mixed	post discharge
Hunt et al. (2013) MVES	5.84362	3.23105	10.5687	0	0	1	0	1	1	3	0	0.5	90	4	mixed	inpatient
Ilgen et al. (2009) ML	3.76293	3.04452	4.65086	1	0	0	1	1	1	4	1	29	8	4	mixed	SMHC
Kan et al. 2007 MVES	6.49057	3.08408	13.6596	0	1	1	0	1	1	4	1	2	35	6	mixed	post discharge
Kauppila (2020) ES	10.2586	6.05877	17.3695	1	0	1	1	1	1	5	1	75	11	4	mixed	Gen pop/PHC
Kessler et al. (2015) ML	21.6468	13.4244	34.9054	1	0	1	1	0	0	3	0	12	421	20	mixed	post discharge
Kessler et al. (2017) ML	30.1413	25.7384	35.2974	0	0	1	1	0	0	2	0	12	381	61	mixed	Gen pop/PHC
Kessler et al. (2017a) ML	4.77425	3.69085	6.17567	0	1	1	1	0	0	3	0	6	1000	13	mixed	SMHC
Kessler et al. (2020) ML	5.46287	4.60843	6.47575	0	0	1	1	1	0	3	0	12	8071	50	mixed	post discharge
Kim et al. (2102) MV	9.48269	6.80018	13.2234	0	1	0	0	1	1	3	0	/	69	25	affective disorder	SMHC
King et al. (2001) MVES	4.74117	3.08857	7.27804	0	1	1	0	1	1	4	1	/	105	11	mixed	post discharge
King et al. (2001a) MVES	11.8868	1.3949	101.295	0	1	1	0	1	1	4	1	3	60	7	mixed	inpatient
Kjelsberg et al. (1991) ES	129	6.64947	2502.6	0	1	0	0	1	1	3	0	180	71	5	mixed	post discharge
Kjelsberg et al. (1994) MVES	36	8.68155	149.282	0	1	0	0	1	1	3	0	180	125	8	mixed	post discharge
Krupinski et al. (1998) MV	21.7594	7.57014	62.5444	1	0	0	1	0	1	3	0	3	272	16	affective disorder	inpatient
Krupinski et al. (2000) MV	25.503	8.93926	72.7582	1	0	0	1	0	1	3	0	3	272	9	schizophrenia	inpatient
Levi et al. (2016) MV	7.65214	5.36993	10.9043	0	0	1	1	1	1	4	1	3	14	8	mixed	inpatient
Lin et al. (2014) MVES	2.26759	1.02255	5.02857	0	1	0	0	1	1	3	0	3	95	5	mixed	inpatient
Lindh et al. (2020) CJ	4.12338	1.27124	13.3746	1	0	1	1	1	1	5	1	12	/	/	mixed	DSH
Lopez-Morinigo et al. (2016) MV	2.34444	0.236169	23.2732	0	0	1	1	1	1	4	1	/	37	3	schizophrenia	SMHC
Lopez-Morinigo et al. (2018) MVES	3.21355	2.04426	5.05166	1	0	1	1	1	1	5	1	70	32	12	mixed	SMHC
Lukaschek et al. (2014) MV	26.4168	13.3975	52.0879	0	1	0	0	0	1	2	0	3	54	5	mixed	inpatient
Madsen et al. (2012) MVES	1.78228	1.2385	2.56481	1	0	1	1	1	1	5	1	3	43	10	mixed	inpatient
McCarthy (2015) MV	45.8879	37.9213	55.5281	0	0	1	1	1	0	3	0	12	381	14	mixed	Gen pop/PHC
McCoy (2016) MV	5.08298	5.04009	5.12624	1	0	0	1	1	1	4	1	62.4	11	11	mixed	Gen pop/PHC
Modestin & Kopp (1988) MV	18.7654	10.4804	33.5997	0	0	0	0	1	1	2	0	3	34	7	mixed	inpatient
Modestin & Kopp (1988a) MV	9.48214	4.14117	21.7115	0	0	0	0	1	1	2	0	3	35	6	affective disorder	inpatient
Modestin et al (1992) MV	26.7429	8.85678	80.7495	0	1	0	0	1	1	3	0	3	41	3	schizophrenia	inpatient
Motto & Bostrom (1990) MVES	16.4646	5.97254	45.3885	1	0	0	1	0	1	3	0	2	104	9	affective disorder	post discharge
Motto et al. (1985) MVES	8.37942	3.89881	18.0093	1	0	0	1	1	1	4	1	24	162	15	affective disorder	post discharge
Neuner et al. (2008) MV	3.36428	0.204572	55.3271	1	0	1	1	0	1	4	1	3	74	4	mixed	inpatient
Nordentoft et al. (1993) MVES	2.39618	1.57846	3.63752	1	0	0	0	1	1	3	0	120	21	3	mixed	DSH
Nordstrom et al. (1995) ES	3.375	1.15603	9.85325	1	0	0	0	1	1	3	0	72	12	3	affective disorder	SMHC
Park et al. (2015) MV	13.877	8.30758	23.1801	0	1	0	0	1	1	3	0	/	32	5	mixed	Gen pop/PHC
Pokorney (1983) ES	4.60505	2.5603	8.2828	1	0	0	1	0	1	3	0	60	153	5	mixed	post discharge
Pokorney (1983) MV	3.56032	2.15674	5.87734	1	0	0	1	0	1	3	0	60	153	4	mixed	post discharge
Powell et al. (2000) MV	32.5915	4.31695	246.055	0	0	1	0	1	1	3	0	3	74	7	mixed	inpatient
Pratt et al. (2010) CJ	2.68831	1.27708	5.65903	0	1	1	1	1	1	5	1	/	/	/	mixed	prisoners
Randall et al. (2018) CJ	1.05	0.857321	1.28598	1	0	0	1	1	1	4	1	12	/	/	mixed	SMHC
Randall et al. (2018) MV	2.8622	1.09651	7.47111	1	0	0	1	1	1	4	1	12	9	3	mixed	SMHC
Rosen (1976) ES	2.12539	1.03162	4.37883	1	0	1	1	1	1	5	1	60	10	2	mixed	DSH
Roy (1982) ES	2.95775	0.929791	9.40885	0	1	0	0	0	1	2	0	35	16	3	mixed	SMHC
Roy (1982) SCZ ES	3.69231	1.19783	11.3815	0	1	0	0	0	1	2	0	35	16	3	schizophrenia	SMHC
Sanderson et al. (2019) ML	9.91369	9.18345	10.702	0	0	1	1	1	1	4	1	120	101	/	mixed	Gen pop/PHC
Sanderson et al. (2019) MV	8.96587	8.32312	9.65826	0	0	1	1	1	1	4	1	120	101	/	mixed	Gen pop/PHC
Shaffer et al. (1974) CJ	4.87058	2.08922	11.3548	0	0	0	0	0	1	1	0	60	/	/	schizophrenia	post discharge
Shaffer et al. (1974) MV	35.0143	11.8163	103.756	0	0	0	0	0	1	1	0	60	32	4	schizophrenia	post discharge
Sharma et al. (1988) CJ	3.40336	1.41464	8.18783	0	1	0	0	0	1	2	0	3	/	/	mixed	inpatient
Simon et al. (2019) PHC, ML	26.1758	22.1962	30.8689	1	0	0	1	1	0	3	0	3	313	29	mixed	Gen pop/PHC
Simon et al. (2019) SHC, ML	29.7168	26.3777	33.4786	1	0	0	1	1	0	3	0	3	313	43	mixed	SMHC
Spiessl et al. (2002) MV	5.24027	0.31709	86.6013	1	0	1	1	0	1	4	1	3	70	5	mixed	inpatient
Steblaj et al. (1999) AD, MV	44.4444	7.98932	247.244	0	1	1	0	0	1	3	0	3	38	2	affective disorder	inpatient
Steblaj et al. (1999) SCZ, MV	17.2857	4.44261	67.2568	0	1	1	0	0	1	3	0	3	38	4	schizophrenia	inpatient
Steeg et al. (2012) MVES	1.76487	0.761689	4.08931	1	0	1	1	1	0	4	1	6	31	4	mixed	DSH
Stephens et al. (1999) ES	24.161	10.7979	54.0617	1	0	0	0	0	1	2	0	126	44	7	schizophrenia	post discharge
Walby et al. (2006) ES	2.01299	0.908895	4.45829	0	1	1	0	1	1	4	1	/	12	2	mixed	post discharge
Walby et al. (2006) MV	2.87643	1.74822	4.73273	0	1	1	0	1	1	4	1	/	12	7	mixed	post discharge
Weiser et al. (2016) ES	7.97766	1.93701	32.8564	1	1	1	1	1	1	6	1	47	27	2	mixed	Gen pop/PHC
Windfuhr et al. (2016) ES	15.1788	9.56527	24.0868	0	1	1	1	1	1	5	1	/	24	6	mixed	Gen pop/PHC
Winkler et al. (2015) MV	2.26623	2.22208	2.31125	1	0	1	1	1	1	5	1	2	9	6	mixed	post discharge
													912.611	9.89233
